# Supplementary material for: Detection of Target Genes for Drug Repurposing to Treat Skeletal Muscle Atrophy in Mice Flown in Spaceflight
Source: Genes (Basel). 2022 Mar 8;13(3):473. doi: 10.3390/genes13030473 (PMC8953707; doi:10.3390/genes13030473)
Supplement: Supplementary file 1 [file genes-13-00473-s001.zip]

Archive with 1 entries (1 files):
- genes-1577736-supplementary.pdf
